# Supplementary material for: Maternal dissatisfaction with their children's body size in private schools in the Federal District, Brazil
Source: PLoS One. 2018 Oct 9;13(10):e0204848. doi: 10.1371/journal.pone.0204848 (PMC6177138; doi:10.1371/journal.pone.0204848)
Supplement: S1 Dataset — (XLSX) [file pone.0204848.s001.xlsx]

## Sheet: Variables
Child' BMI	Child's nutritional status	Maternal BMI	Maternal nutritional status	Perceived maternal silhouette	Desired maternal silhouette	Perceived child's silhouette	Desired child's silhouette	Maternal body dissatisfaction classification	Maternal dissatisfaction with child's body classification
14.44	3	21.78	2	3	3	3	3	1	1
16.04	3	22.77	2	5	5	5	5	1	1
15.82	3	24.44	2	5	5	3	3	1	1
16.66	3	20.31	2	4	4	2	2	1	1
15.92	3	19.95	2	2	2	4	4	1	1
15.04	3	24.61	2	7	5	1	1	2	1
15.78	3	23.51	2	9	6	3	3	2	1
15.37	3	22.21	2	7	5	3	3	2	1
15.41	3	22.66	2	5	4	2	2	2	1
14.89	3	23.62	2	5	4	3	3	2	1
16.16	3	19.82	2	3	5	2	2	3	1
15.04	3	21.21	2	4	3	3	2	2	2
16.36	3	23.01	2	3	3	2	3	1	3
13.04	3	24.01	2	8	4	1	3	2	3
15.37	3	23.67	2	4	3	2	3	2	3
15.15	3	24.61	2	8	5	3	5	2	3
16.74	3	23.34	2	7	5	3	5	2	3
16.13	3	23.88	2	9	4	1	3	2	3
14.96	3	23.07	2	6	5	4	5	2	3
16.92	3	23.62	2	6	7	6	7	3	3
13.68	3	19.05	2	2	5	1	3	3	3
13.78	3	19.83	2	3	4	2	3	3	3
16.33	3	22.04	2	3	3	3	3	1	1
15.8	3	20.32	2	3	3	2	2	1	1
16.14	3	22.5	2	6	6	3	3	1	1
16.96	3	21.55	2	4	3	3	3	2	1
15.13	3	23.62	2	9	7	5	5	2	1
16.77	3	23.73	2	6	2	2	2	2	1
15.07	3	22.94	2	6	5	3	3	2	1
14.89	3	22.52	2	4	3	2	2	2	1
14.96	3	23.53	2	6	5	2	2	2	1
16.33	3	22.19	2	5	4	3	3	2	1
16.44	3	23.73	2	4	2	3	3	2	1
17.01	3	19.53	2	2	4	6	6	3	1
16.28	3	23.07	2	8	5	4	3	2	2
15.17	3	21.1	2	7	7	2	3	1	3
14.91	3	22.1	2	7	7	1	3	1	3
15.24	3	24.22	2	10	7	1	3	2	3
13.29	3	18.66	2	3	4	2	4	3	3
17.11	3	21.37	2	4	4	3	3	1	1
16.24	3	23.5	2	6	6	3	3	1	1
14.47	3	22.77	2	7	7	3	3	1	1
14.81	3	24.97	2	6	5	5	5	2	1
16.94	3	23.03	2	9	5	4	4	2	1
15.8	3	22.04	2	8	5	3	3	2	1
15.6	3	24.52	2	9	5	2	2	2	1
15.32	3	23.31	2	7	6	3	3	2	1
14.91	3	21.36	2	6	5	3	3	2	1
16.08	3	20.57	2	5	3	2	2	2	1
15.65	3	24.22	2	9	7	4	4	2	1
15.28	3	19.53	2	1	4	2	2	3	1
16.98	3	19.03	2	2	3	2	2	3	1
17.27	3	21.45	2	5	4	5	4	2	2
13.51	3	20.78	2	4	4	2	4	1	3
14.62	3	22.04	2	7	5	3	4	2	3
14.15	3	22.55	2	5	4	2	3	2	3
15.9	3	21.97	2	6	5	1	4	2	3
16.99	3	22.41	2	5	4	2	3	2	3
15.26	3	23.88	2	5	4	1	4	2	3
15.55	3	20.55	2	3	4	1	4	3	3
16.6	3	21.8	2	4	5	5	6	3	3
14.5	3	20.31	2	3	5	2	5	3	3
15.47	3	21.72	2	5	5	4	4	1	1
14.22	3	24.49	2	7	5	2	2	2	1
15.03	3	21.93	2	8	5	8	8	2	1
15.47	3	21.08	2	7	6	4	4	2	1
14.33	3	21.72	2	6	5	3	3	2	1
14.67	3	24.22	2	12	4	1	1	2	1
16.23	3	21.78	2	6	5	3	3	2	1
14.02	3	20.82	2	5	6	3	3	3	1
15.46	3	23.67	2	5	4	4	3	2	2
16.72	3	24	2	6	5	6	4	2	2
13.56	3	20.7	2	5	5	2	4	1	3
15.37	3	20.43	2	2	2	1	3	1	3
14.6	3	23.05	2	8	4	3	4	2	3
14.43	3	24.39	2	5	4	2	3	2	3
15.1	3	22.03	2	6	5	3	4	2	3
16.9	3	24.92	2	7	5	3	4	2	3
15.65	3	24.01	2	6	2	2	3	2	3
14.81	3	24.61	2	8	6	3	6	2	3
14.16	3	18.83	2	3	5	3	4	3	3
16.15	3	24.45	2	5	5	4	4	1	1
14.79	3	21.51	2	4	4	3	3	1	1
15.71	3	23.51	2	7	6	4	4	2	1
14.96	3	22.77	2	6	5	2	2	2	1
16.48	3	22.15	2	6	3	3	3	2	1
15.79	3	23.51	2	6	5	3	3	2	1
16.42	3	23.62	2	5	4	5	5	2	1
14.79	3	20.03	2	5	4	3	3	2	1
15.74	3	23.83	2	5	4	3	3	2	1
14.6	3	22.58	2	7	5	2	2	2	1
14.35	3	22.94	2	8	4	2	2	2	1
13.84	3	22.07	2	4	4	2	3	1	3
13.12	3	23.51	2	8	7	4	6	2	3
15.71	3	23.8	2	7	5	2	3	2	3
15.38	3	24.03	2	7	5	3	4	2	3
13.59	3	21.78	2	6	5	2	3	2	3
15.41	3	20.96	2	4	5	3	4	3	3
13.81	3	20.37	2	3	5	3	4	3	3
13.66	3	19.98	2	3	5	1	3	3	3
15.06	3	22.15	2	4	4	3	3	1	1
14.26	3	23.71	2	4	4	3	3	1	1
15.53	3	19.72	2	4	4	3	3	1	1
16.17	3	20.34	2	5	4	5	5	2	1
16.65	3	24.38	2	7	5	2	2	2	1
16.24	3	23.71	2	7	6	5	5	2	1
16.06	3	21.63	2	5	4	4	4	2	1
14.76	3	22.86	2	5	4	2	2	2	1
16.78	3	21.36	2	5	4	2	2	2	1
15.99	3	22.27	2	5	4	4	4	2	1
15.13	3	21.67	2	7	6	2	2	2	1
16.78	3	23.15	2	6	5	3	3	2	1
15.84	3	22.76	2	8	6	2	2	2	1
13.61	3	23.15	2	7	6	3	3	2	1
18.03	3	24.77	2	7	5	4	4	2	1
16.31	3	23.63	2	6	5	2	2	2	1
16.05	3	23.44	2	8	7	6	6	2	1
16.24	3	20.32	2	4	5	4	4	3	1
16.86	3	19.57	2	5	4	6	4	2	2
14.08	3	24.44	2	8	4	2	3	2	3
16.42	3	22.21	2	5	4	3	4	2	3
15.09	3	21.14	2	5	4	1	2	2	3
13.46	3	23.67	2	5	4	2	3	2	3
13.89	3	20.43	2	3	4	2	4	3	3
15.19	3	20.03	2	5	5	4	4	1	1
16.23	3	20.44	2	4	4	3	3	1	1
15.04	3	20.42	2	4	4	4	4	1	1
15.72	3	22.31	2	4	4	3	3	1	1
16.01	3	20.81	2	3	3	2	2	1	1
16.72	3	24.2	2	9	6	2	2	2	1
16.2	3	23.92	2	7	5	4	4	2	1
14.99	3	21.5	2	6	5	4	4	2	1
15.27	3	24.61	2	7	3	2	2	2	1
15.86	3	21.22	2	4	2	3	3	2	1
15.93	3	19.63	2	4	3	2	2	2	1
14.94	3	20.83	2	6	5	4	4	2	1
15.39	3	23.56	2	6	5	3	3	2	1
15.05	3	21.6	2	7	6	2	2	2	1
13.71	3	22.77	2	8	6	2	2	2	1
15.45	3	21.77	2	7	5	3	3	2	1
15.04	3	21.45	2	3	2	2	2	2	1
13.73	3	23.24	2	8	6	2	2	2	1
15.34	3	20.82	2	7	4	5	4	2	2
16.49	3	21.22	2	5	7	7	6	3	2
14.38	3	18.78	2	3	3	2	3	1	3
14.47	3	19.84	2	2	2	2	3	1	3
15.15	3	19.92	2	4	3	2	4	2	3
13.64	3	24.98	2	8	6	1	2	2	3
13.97	3	21.22	2	4	2	2	3	2	3
14.49	3	22.04	2	4	3	3	4	2	3
13.96	3	20.43	2	6	5	2	4	2	3
15.34	3	23.61	2	5	6	2	4	3	3
15.47	3	21.08	2	4	4	4	4	1	1
15.26	3	22.76	2	6	6	2	2	1	1
15.02	3	20.76	2	1	1	1	1	1	1
16.32	3	20.72	2	4	4	3	3	1	1
16.22	3	22.76	2	3	3	2	2	1	1
16.48	3	21.94	2	5	5	3	3	1	1
16.47	3	22.21	2	8	7	5	5	2	1
15.53	3	22.6	2	6	4	2	2	2	1
15.73	3	21.26	2	6	5	3	3	2	1
16.79	3	23.18	2	7	4	3	3	2	1
15.77	3	23.34	2	5	4	3	3	2	1
13.77	3	21.45	2	7	5	3	3	2	1
15.65	3	24.34	2	7	5	3	3	2	1
14.45	3	22.72	2	5	4	2	2	2	1
15.59	3	22.05	2	5	4	2	2	2	1
15.85	3	21.05	2	6	4	4	4	2	1
16.92	3	21.97	2	6	5	4	4	2	1
16.95	3	23.71	2	5	3	2	2	2	1
16.64	3	22.58	2	5	4	2	2	2	1
15.78	3	24.24	2	8	6	4	4	2	1
16.25	3	22.58	2	7	4	2	2	2	1
16.75	3	21.91	2	7	5	3	3	2	1
14.51	3	22.03	2	5	3	2	2	2	1
16.39	3	20.58	2	4	5	3	3	3	1
13.68	3	23.51	2	5	5	2	4	1	3
14.21	3	24.65	2	6	6	3	4	1	3
13.42	3	19.92	2	5	5	1	3	1	3
13.87	3	23.72	2	4	4	2	4	1	3
15.17	3	18.93	2	2	2	2	3	1	3
14.63	3	24.22	2	10	8	1	2	2	3
14.67	3	20.57	2	6	5	2	4	2	3
16.52	3	21.71	2	9	5	3	6	2	3
13.95	3	24.46	2	7	5	1	3	2	3
16.9	3	21.51	2	5	3	2	3	2	3
14.9	3	22.06	2	4	3	3	5	2	3
16.33	3	22.76	2	7	5	1	3	2	3
15.68	3	21.55	2	5	4	1	4	2	3
17.03	3	21.45	2	8	6	3	4	2	3
14.57	3	22.68	2	4	3	1	3	2	3
14.12	3	20.66	2	5	4	3	4	2	3
14.25	3	19.94	2	5	8	2	5	3	3
15.12	3	19.71	2	2	4	2	3	3	3
16.44	3	23.32	2	5	7	1	5	3	3
15.5	3	20.32	2	5	5	4	4	1	1
16.86	3	19.68	2	3	3	3	3	1	1
16.37	3	22.22	2	1	1	1	1	1	1
17.42	3	19.92	2	3	3	4	4	1	1
16.72	3	20.57	2	5	5	5	5	1	1
16.98	3	23.83	2	5	5	4	4	1	1
15.47	3	19.96	2	4	4	5	5	1	1
13.9	3	19.81	2	3	3	2	2	1	1
14.3	3	21.67	2	3	3	2	2	1	1
16.82	3	21.5	2	5	5	3	3	1	1
17.25	3	21.93	2	6	5	4	4	2	1
16.84	3	23.42	2	9	5	4	4	2	1
14.77	3	23.92	2	10	8	5	5	2	1
16.14	3	23.15	2	8	6	4	4	2	1
15.07	3	21.3	2	8	5	2	2	2	1
16.83	3	22.56	2	5	4	3	3	2	1
16.55	3	23.71	2	6	5	3	3	2	1
13.6	3	20.55	2	5	4	1	1	2	1
15.42	3	23.34	2	7	6	3	3	2	1
14.68	3	21.27	2	5	4	2	2	2	1
17.31	3	23.78	2	6	5	3	3	2	1
17.31	3	22.89	2	5	4	4	4	2	1
17.71	3	24.02	2	4	2	3	3	2	1
16.98	3	21.97	2	6	4	3	3	2	1
17.43	3	23.78	2	5	4	4	4	2	1
14.54	3	23.23	2	8	4	3	3	2	1
17.05	3	24.46	2	8	7	3	3	2	1
16.75	3	21.71	2	7	5	3	3	2	1
17.06	3	23.03	2	5	4	3	3	2	1
16.35	3	18.72	2	2	4	4	4	3	1
17.54	3	23.53	2	7	6	4	3	2	2
14.61	3	20.7	2	3	3	1	4	1	3
15.26	3	24.24	2	6	5	2	3	2	3
14.63	3	21.67	2	7	5	2	3	2	3
15.28	3	22.94	2	8	3	1	3	2	3
16.83	3	21.56	2	5	3	3	5	2	3
15.45	3	22.91	2	8	7	4	5	2	3
14.37	3	21.72	2	5	4	2	3	2	3
13.94	3	20.7	2	4	6	1	3	3	3
15.5	3	22.76	2	3	4	2	4	3	3
14.7	3	21.34	2	3	4	2	3	3	3
13.65	3	21.09	2	4	5	3	4	3	3
15.79	3	25.61	3	9	6	2	2	2	1
15.05	3	26.51	3	10	8	3	3	2	1
14.96	3	27.99	3	9	7	4	4	2	1
14.34	3	26.4	3	10	7	4	5	2	3
15.28	3	25.76	3	13	9	3	5	2	3
15.97	3	28.13	3	13	9	3	4	2	3
15.09	3	29.4	3	12	9	2	5	2	3
15.13	3	29.3	3	10	6	2	3	2	3
16.36	3	26.45	3	6	4	2	2	2	1
16.65	3	25.61	3	9	8	4	4	2	1
14.42	3	29.05	3	9	7	3	3	2	1
17.03	3	25.85	3	8	6	3	3	2	1
15.41	3	25.34	3	8	6	4	4	2	1
17.31	3	28.88	3	8	6	3	3	2	1
16.46	3	27.89	3	12	7	4	4	2	1
15.62	3	27.92	3	10	7	2	5	2	3
14.79	3	25.65	3	11	8	2	3	2	3
14.93	3	27.38	3	8	5	2	4	2	3
14.83	3	28.35	3	11	7	3	5	2	3
14.24	3	28	3	7	4	1	2	2	3
15.14	3	25.07	3	7	9	2	6	3	3
15.37	3	26.03	3	9	4	2	2	2	1
15.6	3	26.22	3	11	9	2	2	2	1
16.64	3	27.48	3	8	6	4	4	2	1
17.64	3	28.65	3	11	9	5	5	2	1
17.14	3	27.43	3	10	6	4	4	2	1
16.14	3	26.56	3	5	5	4	6	1	3
14.84	3	26.89	3	8	5	3	4	2	3
15.94	3	26.48	3	9	5	2	4	2	3
15	3	29.75	3	11	5	3	3	2	1
15.15	3	29.4	3	9	7	2	2	2	1
14.92	3	29.36	3	11	6	2	4	2	3
14.58	3	26.89	3	8	5	1	3	2	3
14.72	3	27.1	3	9	6	2	5	2	3
15.6	3	29.3	3	9	7	1	4	2	3
16.74	3	26.44	3	11	8	4	4	2	1
17.18	3	26.96	3	9	6	3	3	2	1
17.08	3	25.39	3	11	4	6	3	2	2
15.2	3	27.1	3	9	6	2	3	2	3
15.77	3	27.34	3	9	5	3	5	2	3
15.32	3	25.39	3	8	6	1	2	2	3
15.47	3	29.62	3	10	4	2	4	2	3
15.51	3	29.62	3	10	4	2	4	2	3
14.24	3	28.63	3	11	8	1	3	2	3
15.96	3	27.01	3	10	8	2	4	2	3
15.97	3	25.96	3	12	4	2	2	2	1
15.7	3	25.5	3	7	5	3	3	2	1
16.79	3	25.21	3	8	6	3	3	2	1
14.19	3	27.77	3	12	9	3	3	2	1
18.01	3	27.89	3	7	5	3	3	2	1
16.75	3	25.48	3	9	6	4	4	2	1
17.76	3	25.15	3	7	4	2	2	2	1
17.73	3	25.73	3	5	3	4	3	2	2
14.95	3	29.3	3	9	7	1	3	2	3
14.43	3	27.89	3	9	6	3	4	2	3
15.02	3	29.36	3	11	6	2	3	2	3
15.07	3	28.13	3	9	7	2	3	2	3
14.96	3	25.56	3	5	5	3	3	1	1
15.45	3	26.31	3	10	6	4	4	2	1
16.91	3	27.97	3	10	6	3	3	2	1
14.55	3	28.55	3	9	5	2	2	2	1
14.3	3	29.72	3	10	7	3	3	2	1
14.66	3	25.32	3	9	7	4	5	2	3
15.58	3	29.36	3	11	6	3	4	2	3
14.38	3	25.65	3	8	6	4	5	2	3
16.67	3	26.56	3	5	5	5	5	1	1
14.51	3	26.03	3	8	4	2	2	2	1
16.26	3	26.57	3	10	7	2	2	2	1
15.2	3	25.91	3	11	7	4	4	2	1
15.37	3	25.86	3	8	5	3	3	2	1
13.39	3	25.15	3	6	3	1	1	2	1
17.01	3	26.03	3	8	6	7	7	2	1
15.92	3	26.37	3	9	5	5	4	2	2
17.26	3	25.3	3	9	5	6	5	2	2
16.63	3	26.77	3	10	5	3	2	2	2
16.39	3	25.34	3	9	6	3	4	2	3
14.07	3	27.92	3	9	6	1	4	2	3
14.84	3	25.59	3	9	7	2	3	2	3
16.19	3	26.22	3	8	6	4	5	2	3
14.54	3	26.62	3	10	7	3	5	2	3
16.67	3	26.53	3	9	6	4	4	2	1
15.61	3	26.57	3	10	7	1	1	2	1
16.99	3	26.26	3	10	6	4	4	2	1
17.1	3	29.14	3	9	6	5	5	2	1
17.09	3	29.03	3	11	5	4	4	2	1
15.74	3	26.44	3	8	6	3	3	2	1
15.57	3	26.45	3	13	7	4	4	2	1
16.26	3	26.85	3	4	2	2	2	2	1
16.45	3	28.65	3	9	5	3	3	2	1
16.67	3	27.24	3	11	5	5	4	2	2
15.16	3	26.12	3	8	6	3	4	2	3
16.06	3	25.81	3	8	6	3	4	2	3
16.1	3	26.03	3	7	4	3	4	2	3
13.85	3	27.34	3	9	7	1	4	2	3
14.93	3	31.28	4	11	8	1	3	2	3
14.75	3	33.09	4	9	5	2	3	2	3
16.71	3	34.02	4	13	8	4	4	2	1
15.92	3	31.99	4	11	7	5	5	2	1
13.84	3	31.14	4	10	8	2	3	2	3
15.08	3	33.96	4	12	7	3	4	2	3
14.36	3	31.25	4	13	9	2	4	2	3
15.24	3	30.78	4	14	10	2	2	2	1
15.16	3	30.3	4	11	6	2	2	2	1
17.27	3	31.61	4	13	9	7	5	2	2
15.22	3	30.49	4	9	7	3	4	2	3
14.25	3	34.58	4	13	5	1	2	2	3
15.82	3	32.56	4	12	8	3	3	2	1
13.56	3	31.24	4	12	8	1	4	2	3
17.12	3	31.63	4	9	6	2	2	2	1
17.39	3	32.18	4	13	8	2	3	2	3
16.74	3	30.84	4	12	8	3	4	2	3
15.27	3	34.65	4	13	5	1	1	2	1
16.45	3	31.25	4	10	7	4	4	2	1
13.85	3	34.31	4	12	8	2	2	2	1
16.73	3	34.95	4	12	8	2	2	2	1
16.14	3	35.41	4	9	9	3	4	1	3
15.88	3	32.85	4	15	7	2	5	2	3
13.8	3	30.66	4	12	7	2	11	2	3
14.4	3	30.86	4	10	8	1	2	2	3
16.41	3	30.86	4	9	7	3	3	2	1
16.93	3	39.45	4	13	10	1	1	2	1
14.89	3	33.46	4	14	11	5	5	2	1
15	3	31.55	4	14	5	2	2	2	1
16.79	3	30.12	4	15	6	3	5	2	3
16.97	4	23.15	2	8	6	4	4	2	1
18.12	4	21.94	2	8	5	4	4	2	1
18.16	4	18.94	2	2	3	4	4	3	1
17.83	4	19.96	2	4	5	5	5	3	1
17.25	4	19.41	2	4	7	3	3	3	1
19.04	4	24.77	2	6	4	5	4	2	2
17.55	4	18.99	2	2	5	4	3	3	2
17.72	4	19.21	2	3	3	3	3	1	1
18.76	4	24.35	2	8	4	4	4	2	1
18.44	4	23.71	2	6	4	2	2	2	1
18.62	4	24.61	2	7	6	5	5	2	1
18.29	4	23.71	2	6	6	9	5	1	2
18.41	4	22.46	2	6	4	3	4	2	3
18.9	4	22.41	2	3	3	5	5	1	1
18.98	4	24.88	2	8	6	4	4	2	1
19.46	4	24.68	2	7	4	5	5	2	1
19.1	4	20.5	2	5	6	3	3	3	1
19.12	4	21.78	2	8	5	5	3	2	2
19.17	4	23.18	2	8	5	6	4	2	2
15.81	4	22.27	2	5	7	3	4	3	3
17.3	4	22.03	2	5	4	4	4	2	1
17.31	4	21.64	2	5	7	5	5	3	1
18.09	4	22.32	2	4	4	4	4	1	1
17.88	4	24.91	2	7	6	4	4	2	1
17.32	4	23.05	2	6	3	3	3	2	1
17.91	4	22.41	2	2	3	3	3	3	1
18.46	4	21.97	2	5	4	6	5	2	2
18.08	4	23.12	2	8	7	5	5	2	1
19.24	4	23.24	2	5	3	4	4	2	1
18.71	4	24.98	2	8	4	6	4	2	2
19.66	4	24.92	2	7	5	6	5	2	2
20.33	4	23.67	2	8	3	7	5	2	2
18.07	4	22.94	2	5	3	4	4	2	1
17.93	4	24.61	2	8	4	3	3	2	1
17.31	4	19.71	2	4	6	5	5	3	1
18.14	4	23.61	2	7	6	7	5	2	2
17.38	4	21.23	2	5	5	4	4	1	1
19.05	4	24.46	2	7	5	4	4	2	1
17.98	4	23.03	2	7	5	5	5	2	1
17.91	4	24.65	2	8	7	4	4	2	1
18.39	4	21.42	2	5	4	3	3	2	1
17.65	4	24.84	2	6	5	2	2	2	1
18.87	4	20.2	2	5	5	6	4	1	2
17.39	4	23.04	2	7	4	9	5	2	2
17.87	4	24.69	2	9	7	5	4	2	2
18.26	4	24.61	2	8	7	6	5	2	2
17.92	4	22.31	2	5	1	5	2	2	2
19	4	21.83	2	6	4	5	3	2	2
18.09	4	22.06	2	6	5	7	6	2	2
17.97	4	22.83	2	6	5	4	3	2	2
20.22	4	24.3	2	6	5	8	5	2	2
17.87	4	23.62	2	4	3	4	3	2	2
17.93	4	20.07	2	6	5	7	5	2	2
19.75	4	22.39	2	5	4	4	4	2	1
20.09	4	23.23	2	5	4	4	4	2	1
18.08	4	24.21	2	8	6	4	4	2	1
19.07	4	18.82	2	5	4	5	5	2	1
18.8	4	22.2	2	3	3	4	3	1	2
19.17	4	21.26	2	6	4	5	3	2	2
17.75	4	21.22	2	7	3	4	3	2	2
20.68	4	24.34	2	8	5	6	5	2	2
18.52	4	23.01	2	6	4	5	3	2	2
17.84	4	26.12	3	7	1	3	3	2	1
19.08	4	25.61	3	9	6	5	4	2	2
16.92	4	29.05	3	9	7	6	5	2	2
18.53	4	25.39	3	8	5	5	4	2	2
19.95	4	28.51	3	11	6	7	4	2	2
19.4	4	26.13	3	5	4	6	4	2	2
19.9	4	25.59	3	10	7	8	6	2	2
19.71	4	28.37	3	9	5	6	4	2	2
17.87	4	27.55	3	7	5	3	5	2	3
20.03	4	25.81	3	10	6	6	4	2	2
19.08	4	28.98	3	9	4	4	3	2	2
20.54	4	25.51	3	11	6	5	4	2	2
19.32	4	25.71	3	6	3	4	3	2	2
18.57	4	29.74	3	13	8	7	4	2	2
19.47	4	29	3	14	6	6	2	2	2
19.74	4	27.31	3	10	8	5	4	2	2
18.64	4	25.48	3	9	6	6	4	2	2
18.14	4	27.43	3	8	4	4	4	2	1
18.53	4	25.9	3	10	8	6	4	2	2
17.74	4	26.08	3	9	6	4	3	2	2
19.58	4	27.05	3	9	7	8	5	2	2
19.46	4	25.59	3	9	6	6	4	2	2
19.26	4	29.33	3	11	6	4	4	2	1
19.24	4	26.22	3	10	8	6	5	2	2
17.65	4	26.57	3	9	6	4	4	2	1
18.31	4	29.21	3	11	8	3	3	2	1
18.17	4	29.27	3	10	5	4	4	2	1
18.73	4	25.71	3	10	9	5	4	2	2
17.77	4	25.07	3	8	5	5	4	2	2
17.45	4	27.06	3	10	6	4	4	2	1
18.08	4	28.16	3	10	7	6	5	2	2
19.22	4	27.55	3	7	4	6	4	2	2
17.86	4	25.35	3	8	5	5	4	2	2
19.29	4	25.97	3	8	6	4	4	2	1
17.91	4	26.03	3	9	7	4	4	2	1
18.21	4	27.24	3	6	5	3	3	2	1
20.17	4	27.64	3	6	5	8	5	2	2
20.13	4	26.67	3	11	7	2	3	2	3
17.14	4	31.22	4	5	6	3	3	3	1
18.05	4	32.01	4	11	8	4	5	2	3
21.25	4	39.96	4	13	8	6	4	2	2
19.63	4	31.91	4	9	6	4	4	2	1
18.24	4	33.66	4	14	7	5	5	2	1
19.38	4	30.86	4	9	6	6	4	2	2
18.51	4	32.03	4	11	4	4	3	2	2
19.52	4	33.25	4	15	6	4	4	2	1
17.8	4	30.42	4	9	8	5	5	2	1
18.92	4	31.23	4	9	5	5	4	2	2
19.61	4	32.85	4	10	8	3	3	2	1
19.3	4	33.06	4	13	8	5	4	2	2
18.37	4	34.93	4	14	7	5	5	2	1
17	4	31.44	4	12	8	3	3	2	1
18.97	4	34.48	4	11	7	3	3	2	1
17.48	4	31.62	4	13	10	3	4	2	3
18.37	4	30.42	4	10	7	4	4	2	1
19.78	5	23.31	2	8	5	6	6	2	1
19.71	5	21.19	2	8	5	7	5	2	2
22.14	5	24.16	2	9	5	9	5	2	2
20.3	5	22.41	2	7	5	6	5	2	2
19.61	5	24.8	2	9	7	6	5	2	2
22.58	5	21.89	2	7	6	10	7	2	2
21.67	5	22.04	2	8	6	9	5	2	2
20.96	5	20.5	2	4	5	9	8	3	2
21.14	5	23.37	2	6	5	3	4	2	3
19.45	5	23.63	2	7	6	6	6	2	1
20.85	5	21.88	2	5	4	8	8	2	1
20.71	5	22.06	2	12	5	8	6	2	2
20.03	5	24.92	2	7	5	4	4	2	1
20.22	5	20.96	2	4	4	9	5	1	2
20.61	5	22.72	2	9	2	6	4	2	2
20.51	5	21.19	2	5	4	6	4	2	2
20.42	5	24.2	2	8	6	7	5	2	2
21.81	5	24.17	2	8	6	5	5	2	1
22.11	5	23.05	2	6	8	6	6	3	1
20.94	5	20.66	2	6	6	9	7	1	2
20.85	5	22.77	2	8	5	8	6	2	2
19.93	5	23.19	2	9	8	6	6	2	1
22	5	24.51	2	5	5	7	5	1	2
22.12	5	24.14	2	8	5	10	5	2	2
20.45	5	26.18	3	9	7	5	3	2	2
22.97	5	27.29	3	10	7	7	5	2	2
23.35	5	29.03	3	11	8	5	4	2	2
20.26	5	27.05	3	7	4	4	4	2	1
20.96	5	28.41	3	10	7	8	4	2	2
20.65	5	28.52	3	8	6	5	3	2	2
19.83	5	27.1	3	10	7	6	4	2	2
19.62	5	29.72	3	10	6	8	4	2	2
24.19	5	26.67	3	9	6	9	5	2	2
24.02	5	27.92	3	10	6	8	4	2	2
19.7	5	25.15	3	11	6	4	4	2	1
21.15	5	26.22	3	9	6	6	4	2	2
20.58	5	28.26	3	8	5	4	3	2	2
20.83	5	27.78	3	8	5	8	5	2	2
20.69	5	25.82	3	10	6	7	5	2	2
20.33	5	25.35	3	8	6	8	5	2	2
20.21	5	29.21	3	10	8	5	5	2	1
21.59	5	26.95	3	7	5	6	4	2	2
20.07	5	28.93	3	9	5	6	5	2	2
20.29	5	36.21	4	15	7	8	5	2	2
21.92	5	30.46	4	13	8	9	5	2	2
21.89	5	30.48	4	12	9	7	5	2	2
21.68	5	35.16	4	13	8	8	7	2	2
19.98	5	31.25	4	11	7	6	4	2	2
20.29	5	38.51	4	13	9	6	5	2	2
20.97	5	34.2	4	12	5	5	3	2	2
23.62	5	32.87	4	12	7	8	5	2	2
20.42	5	31.14	4	10	8	8	4	2	2
23.61	5	31.25	4	10	8	9	6	2	2
23.07	5	24.44	2	5	3	11	4	2	2
24.11	5	24.09	2	7	5	9	5	2	2
23.29	5	20.9	2	4	5	10	7	3	2
26.34	5	24.61	2	7	6	10	7	2	2
21.63	5	22.41	2	5	5	7	5	1	2
28.26	5	24.09	2	7	5	10	5	2	2
24.66	5	29.41	3	11	8	9	7	2	2
21.98	5	27.28	3	10	7	7	3	2	2
26.09	5	29.69	3	10	6	9	4	2	2
22.77	5	29.74	3	11	7	2	2	2	1
22.28	5	25.15	3	8	5	9	5	2	2
26.95	5	25.07	3	9	7	10	7	2	2
26.39	5	34.19	4	10	5	10	4	2	2
22.5	5	39.54	4	10	8	6	4	2	2
27.21	5	30.44	4	10	7	9	6	2	2
22.87	5	30.1	4	11	7	9	7	2	2
26.1	5	37.18	4	13	6	6	4	2	2

## Sheet: Variables and Values
Variable	Values
Child_BMI	Continuous
Child's nutritional status	3 = normal weight; 4 = overweight; 5 = obese
Maternal BMI	Continuous
Maternal nutritional status	2 = normal weight; 3 = overweight; 4 = obese
Perceived maternal silhouette	Continuous
Desired maternal silhouette	Continuous
Perceived child's silhouette	Continuous
Desired child's silhouette	Continuous
Maternal body dissatisfaction classification	1 = satisfaction; 2 = desire for Thinner Silhouette; 3 = desire for Larger Silhouette
Maternal dissatisfaction with child's body classification	1 = satisfaction; 2 = desire for Child Thinner Silhouette; 3 = desire for Child Larger Silhouette
